# Supplementary material for: Drought Stress Pre-Treatment Triggers Thermotolerance Acquisition in Durum Wheat
Source: Int J Mol Sci. 2022 Jul 20;23(14):7988. doi: 10.3390/ijms23147988 (PMC9323298; doi:10.3390/ijms23147988)
Supplement: Supplementary file 1 [file ijms-23-07988-s001.zip]

Archive with 1 entries (1 files):
- ijms-1795414-supplementary.pdf
